# Supplementary material for: Metabolomic Alterations in the Tear Fluids of Patients With Superior Limbic Keratoconjunctivitis
Source: Front Med (Lausanne). 2022 Jan 18;8:797630. doi: 10.3389/fmed.2021.797630 (PMC8804220; doi:10.3389/fmed.2021.797630)
Supplement: Supplementary file 2 [file Table_1.XLSX]

## Sheet: Sheet1
Suppl Table 1. Identified metabolites that have been significantly changed in tear fluids of SLK vs. healthy controls.
HMDB	MS2 name	MS2 score	rt	m/z	VIP	fold change	LOG2FOLDCHANGE	p value
HMDB0000228	Phenol	0.984513	37.4589	95.0493	2.3874	14674.1	13.841	1.93819e-14
HMDB0039025	Naphthoherniarin	0.963534	66.7086	377.1	2.3576	3913.8	11.9344	8.68215e-11
HMDB0036604	N-Methylcalystegine B2	0.993729	283.559	190.106	2.3078	409.003	8.67597	5.87135e-19
HMDB0029435	4-Methylproline	0.976007	80.1974	130.086	2.24887	21.747	4.44274	1.65987e-16
HMDB0033453	Fagomine	0.946088	80.2057	148.096	2.31686	19.6711	4.29801	3.21217e-16
HMDB0032538	Triethanolamine	0.950888	159.155	150.112	2.18848	13.3963	3.74376	3.99524e-10
HMDB0013812	1-Nitrohexane	0.936714	159.02	132.101	2.21809	13.2968	3.73301	6.60386e-10
HMDB0040584	2,3-Dihydro-4-methylfuran	0.92072	61.9753	85.065	2.30025	10.9297	3.45019	3.15088e-09
HMDB0038593	Calystegine A3	0.983434	50.3923	160.096	1.94408	9.05715	3.17906	6.47158e-05
HMDB0036227	2-Propenyl 2,4-hexadienoate	0.800174	50.3742	153.09	2.33113	6.61295	2.72529	3.80358e-12
HMDB0002428	Terephthalic acid	0.974859	173.562	165.019	2.11467	5.64034	2.49578	2.64962e-17
HMDB0034879	E-Fructoselysine	0.998494	44.5648	309.166	2.18255	4.85088	2.27825	0.000411488
HMDB0001865	2-Oxovaleric acid	0.994817	216.185	115.039	2.11797	4.01078	2.00388	3.43063e-08
HMDB0038394	O-Acetylethanolamine	0.987642	195.403	104.071	2.28889	3.68475	1.88157	1.02594e-13
HMDB0004668	13-OxoODE	0.987776	52.0233	293.213	1.30963	3.65181	1.86861	0.0163985
HMDB0038938	Panaquinquecol 2	0.909297	36.5439	277.178	2.18673	3.48164	1.79977	2.52692e-13
HMDB0033382	2-(4-Methylphenyl)propanal	0.813963	50.358	149.095	1.9494	3.14707	1.65401	0.00677726
HMDB0000050	Adenosine+	0.998985	186.147	268.103	1.11232	3.08779	1.62657	0.00496676
HMDB0029667	2,3,6-Trimethylphenol	0.818143	36.2606	137.096	2.10614	2.93992	1.55578	1.37278e-13
HMDB0004437	Diethanolamine	0.993833	380.207	106.086	1.50593	2.25947	1.17599	0.0165048
HMDB0059899	alpha-Methylstyrene	0.853101	35.5263	119.085	2.15404	2.2245	1.15348	9.33736e-13
HMDB0032142	2,4-Dimethylbenzaldehyde	0.858136	35.9043	135.08	1.38439	2.10334	1.07268	2.15011e-08
HMDB0000695	Ketoleucine	0.850752	195.627	129.055	1.73914	2.09917	1.06982	3.22974e-07
HMDB0033182	2,5-Dimethylfuran	0.968861	34.2203	97.0649	1.93491	1.93879	0.955156	4.34307e-08
HMDB0002277	2,3-Dinor-11b-PGF2a	0.977527	86.7613	325.205	1.13753	1.91204	0.935116	0.00530991
HMDB0002107	Phthalic acid	0.992667	345.834	165.019	1.57101	1.73463	0.794627	7.29235e-05
HMDB0000910	Tridecanoic acid	0.999737	49.7502	213.186	1.37751	1.5897	0.668755	6.92778e-05
HMDB0031414	2,3-Dimethyl-2-cyclohexen-1-one	0.89422	34.3499	125.096	1.35187	1.51671	0.600943	0.000501432
HMDB0000784	Azelaic acid	0.919089	38.0684	187.097	1.13837	1.48356	0.569065	0.0351281
HMDB0001870	Benzoic acid	0.89739	122.837	121.028	1.52794	1.36238	0.446126	4.79196e-05
HMDB0000738	Indole	0.829235	34.2326	118.065	1.3921	1.34371	0.426218	0.000111161
HMDB0029598	Metenamine	0.956595	316.671	141.113	1.07782	0.791687	-0.336997	0.0163808
HMDB0013222	Beta-Guanidinopropionic acid	0.999999	370.967	132.076	1.0663	0.734097	-0.445957	0.00810522
HMDB0034153	Ethyl tetradecanoate	0.998537	49.7769	255.233	1.01011	0.716213	-0.48154	0.0103699
HMDB0000205	Phenylpyruvic acid	0.979558	61.0431	163.039	1.01305	0.700526	-0.513489	0.0235378
HMDB0240219	cis-Vaccenic acid	0.999716	49.4519	281.249	1.29027	0.689414	-0.536558	0.000794589
HMDB0000254	Succinic acid	0.952467	404.731	117.018	1.41305	0.681225	-0.553797	3.41651e-05
HMDB0032653	Garlicnin L-2	0.874592	46.3166	209.012	2.14266	0.610755	-0.711334	1.94994e-11
HMDB0032210	cyclopropyl-2,6-nonadienamide	0.925916	428.779	194.153	1.30188	0.501318	-0.996201	5.6566e-05
HMDB0000157	Hypoxanthine	0.999885	237.047	137.045	1.50769	0.485626	-1.04208	5.79708e-05
HMDB0040582	1-Methyl-2-pyrrolecarboxaldehyde	0.879239	188.411	110.06	1.5046	0.441553	-1.17934	0.000103881
HMDB0001169	4-Aminophenol	0.870956	146.216	110.06	1.91195	0.434348	-1.20308	1.91986e-05
HMDB0000673	Linoleic acid	0.999807	49.2906	279.234	1.68042	0.403981	-1.30764	1.88101e-06
HMDB0004234	12-Keto-leukotriene B4	0.955078	85.7552	333.21	1.37252	0.367622	-1.44371	0.000324188
HMDB0041922	Triethylenemelamine	0.996185	197.72	127.072	1.8996	0.266097	-1.90998	3.58474e-06
HMDB0001999	Eicosapentaenoic acid	0.999899	48.0052	301.217	1.71159	0.24153	-2.04973	0.000719978
HMDB0036057	1H-Pyrrole-2-carboxaldehyde	0.999999	53.2997	96.0446	1.96433	0.0703627	-3.82905	0.000572163
HMDB0012150	2-Keto-6-acetamidocaproate	0.978141	100.825	188.091	2.18248	0.0352286	-4.82711	4.06705e-05
HMDB0010325	Ethyl glucuronide	0.853275	95.766	221.067	2.15807	0.0307732	-5.02218	7.66928e-08
HMDB0032231	Dimethylethanolamine	0.98473	289.755	90.0916	2.25206	0.0163666	-5.9331	1.80807e-06
Note: rt, retention time; VIP, variable importance in the projection; p value less than 0.05 was considered statistically significant.
